# Supplementary material for: Characterization and Therapeutic Potential of Curcumin-Loaded Cerium Oxide Nanoparticles for Interstitial Cystitis Management
Source: Antioxidants (Basel). 2024 Jul 10;13(7):826. doi: 10.3390/antiox13070826 (PMC11273629; doi:10.3390/antiox13070826)
Supplement: Supplementary file 1 [file antioxidants-13-00826-s001.zip]

Archive with 1 entries (1 files):
- antioxidants-3063897-supplementary.pdf
